# Supplementary material for: LRRK2-mutant microglia and neuromelanin synergize to drive dopaminergic neurodegeneration in an iPSC-based Parkinson’s disease model
Source: Commun Biol. 2025 Aug 12;8:1203. doi: 10.1038/s42003-025-08544-4 (PMC12344146; doi:10.1038/s42003-025-08544-4)
Supplement: Supplementary file 3 — Supplementary Data 1 [file 42003_2025_8544_MOESM3_ESM.xlsx]

## Sheet: Figure 1b
Percentage IBA1, CXCRC1, TMEM119
Control IBA1	L2-PD1 IBA1	L2-PD1corr IBA1	Control CX3CR1	L2-PD1 CX3CR1	L2-PD1corr CX3CR1	Control TMEM119	L2-PD1 TMEM119	L2-PD1corr TMEM119
94.8984	72.92	97.6984	99.3939	97.4005	97.3333	87.7051	90.6332	91.6184
95.7216	75.95	94.6983	97.3052	91.8417	98.8235	96.4364	93.5704	90.6862
100	68.14	93.4615	97.6413	95.3691	95.3905	92.2241	97.016	98.5185
96.5844	100	98.5714		89.19	95.3243		100	94.7618
	94.87	96.7532		98.21	97.5521		97.54	84.4304
	95.95	99.1304
	93.0053	88.0948
	95.9596	94.0546
	89.7096

## Sheet: Figure 1d
IL1b
Control LPS 24h	L2-PD LPS 24h	L2-PDcorr LPS 24h
0.717877	17.869	0.577
1.06907	15.425	0.858
3.16571	12.009	1.489
2.81697	11.869	1.699
	2.956	2.398
	1.559
	2.817
	2.887

## Sheet: Figure 1e
IL6
Control LPS 24h	L2-PD LPS 24h	L2-PDcorr LPS 24h
4992.03	4495.88	5094.69
4931	4724.21	5367.71
3575.75	4827.52	3080.58
3919.68	5108.93	4165.68
4259.06	5100.79	4117.61
3398.04	5216.94
	5364.37
	5810.31
	4674.86
	4969.78
	5493.7

## Sheet: Figure 1f
TNFa
Control LPS 24h	L2-PD LPS 24h	L2-PDcorr LPS 24h
1281.05	2176.3	1192.89
858.806	3815.12	536.512
1137.87	2177.57	771.896
1191.43	1820.34
	980.796
	3022.17
	2610.83
	1092.79
	1762.94
	1281.05

## Sheet: Figure 1h
pHrodo fluorescence intensity at 300 minutes
CTL	L2-PD1	L2-PD1corr	L2-PD2	L2-PD2corr
0.15557	0.196493	0.203426	0.274468	0.0971821
0.0794636	0.163548	0.12883	0.16318	0.101281
0.109696	0.158727	0.106905	0.185717	0.141857
0.0878394	0.142176	0.124643	0.211117	0.153617
	0.401179
	0.209476

## Sheet: Figure 2c
NM particles uptaken by hMG at 16 hours
CTL	L2-PD1	L2-PD1corr	L2-PD2	L2-PD2corr
32.1538	85.2857	13.4	29.3333	22.9583
18.35	50.89	23	31.7778	25.1177
27.25	56.5263	23.2	34.3333	14.5517
22.25	70	27.6	36.7	22.6667
31.6364	90.25	24.8	32.5	17.8065
		21.2

## Sheet: Figure 2e
Euclidean distance
Control NM	L2-PD1 NM	L2-PD1corr NM	L2-PD2 NM	L2-PD2corr NM
278.71	352.86	293.26	460.63	384.083
350.08	553.26	145.67	440.54	323.531
377.23	340.74	472.34	355.51	292.7
409.44	439.5	48.17	430.14	377.26
418.36	418.7	56.89	511.56	337.56
356.87	468.62	343.66		340.71
293.59	442.41	61.61		219.991
		285.24
		334.53
		89.84
		107.2
		216.33
		214.23
		114
		206.35
		72.44
		330.05
		376.13
		400.05
		255.48
		83.57
		47.71
		361.09
		39.85
		433.2
		364.4
		23.41
		91.08

## Sheet: Figure 2f
TNFa
L2-PD1 Non-stimulated	L2-PD1 NM 24h	L2-PD1corr Non-stimulated	L2-PD1corr NM 24h	L2-PD2 Non-stimulated	L2-PD2 NM 24h	L2-PD2corr Non-stimulated	L2-PD2corr NM 24h
1.06191	2.92817	1	1.07674	1.12871	2.27228	0.96	1.39
1.09177	2.96905	0.97942	1.20303	0.816832	2.06436	1.04	1.46
0.862542	3.36359	1.02101	1.09177	1.06931	1.72277	0.94	1.46
0.9013	6.498	1.12159	0.992556	1.21782	2.0495	1.06	1.08
1.1096	6.2767	1.00248	0.8933	0.920792			0.78
		0.863524	1.00248	0.846535			1.12
		1.01241	1.16129

## Sheet: Figure 2g
IL1b
L2-PD1 Non-stimulated	L2-PD1 NM 24h	L2-PD1corr Non-stimulated	L2-PD1corr NM 24h	L2-PD2 Non-stimulated	L2-PD2 NM 24h	L2-PD2corr Non-stimulated	L2-PD2corr NM 24h
0.986233	9.4698	1.00231	1.90528	0.504202	3.36134	1	2.22
0.993093	9.53566	0.981686	1.90528	0.97479	3.36134	0.99	2.81
1.02101	9.80375	1.01631	2	1.17647	3.96639	1.01	2.66
		1.06	1.56	1.34454	4.23529		1.96
		0.91	1.35				2.62
		1.06	1.71
		0.97	1.4

## Sheet: Figure 2h
C3
L2-PD1 Non-stimulated	L2-PD1 NM 24h	L2-PD1corr Non-stimulated	L2-PD1corr NM 24h	L2-PD2 Non-stimulated	L2-PD2 NM 24h	L2-PD2corr Non-stimulated	L2-PD2corr NM 24h
1.03049	1.16205	0.99539	1.11729	1.41176	4.67343	0.96	2.5
1.00231	1.24545	0.99539	1.15669	0.377282	4.33266	1.04	1.39
1.02985	1.58209	1.00928	1.19748	1.61866	6.24341	0.94	1.46
0.970149	1.61194	1.18812	1.28713	2.09331	7.13185	1.06	1.46
	1.74627	0.871287	1.28713	0.243408	8.6288		1.08
	1.41791			0.255578	7.50913		0.78
					9.50507		1.12
					9.3712

[truncated: 31 more sheets: Figure 2i, Figure 2j, Figure 2k, Figure 3e, Figure 3h, Figure 3i, Figure 3j, Figure 3k, Figure 3l, Figure 4b, Figure 4c, Figure 4d, Figure 4e, Figure S1d, Figure S1e, Figure S2d, Figure S2e, Figure S2f, Figure S2h, Figure S2i-j …]
